# Supplementary material for: Unveiling Anticancer Potential of COX-2 and 5-LOX Inhibitors: Cytotoxicity, Radiosensitization Potential and Antimigratory Activity against Colorectal and Pancreatic Carcinoma
Source: Pharmaceutics. 2024 Jun 18;16(6):826. doi: 10.3390/pharmaceutics16060826 (PMC11207729; doi:10.3390/pharmaceutics16060826)
Supplement: Supplementary file 1 [file pharmaceutics-16-00826-s001.zip]

Archive with 1 entries (1 files):
- pharmaceutics-3004580-supplementary.pdf
